# Supplementary material for: In-Plane Strain Tuned Electronic and Optical Properties in Germanene-MoSSe Heterostructures
Source: Nanomaterials (Basel). 2022 Oct 6;12(19):3498. doi: 10.3390/nano12193498 (PMC9565274; doi:10.3390/nano12193498)
Supplement: Supplementary file 1 [file nanomaterials-12-03498-s001.zip]

Archive with 1 entries (1 files):
- nanomaterials-1927072-supplementary.pdf
